# Supplementary material for: Anwulignan is a novel JAK1 inhibitor that suppresses non‐small cell lung cancer growth
Source: J Cell Mol Med. 2021 Feb 1;25(5):2645–54. doi: 10.1111/jcmm.16289 (PMC7933975; doi:10.1111/jcmm.16289)
Supplement: Supplementary file 1 — Supplementary Material [file JCMM-25-2645-s001.zip]

Archive with 6 entries (6 files):
- jcmm16289-sup-0001-FigS1.jpg
- jcmm16289-sup-0002-FigS2.jpg
- jcmm16289-sup-0003-FigS3.jpg
- jcmm16289-sup-0004-FigS4.jpg
- jcmm16289-sup-0005-FigS5.jpg
- jcmm16289-sup-0006-FigLegends.docx
